# Supplementary material for: Efficacy, safety, and tolerability of albendazole and ivermectin based regimens for the treatment of microfilaraemic loiasis in adult patients in Gabon: A randomized controlled assessor blinded clinical trial
Source: PLoS Negl Trop Dis. 2023 Aug 28;17(8):e0011584. doi: 10.1371/journal.pntd.0011584 (PMC10491396; doi:10.1371/journal.pntd.0011584)
Supplement: S1 Data — (XLSX) [file pntd.0011584.s002.xlsx]

## Sheet: Data
Study ID	Event Name	Date subject signed consent	Gender	Date of birth	Height (cm)	Weight (kilograms)	BMI	Complete?	Does the patient have any relevant previous or current disease other than sign of filariasis (including any the patient is currently receiving treatment for)?	Medical History Diagnosis	Start Date	Ongoing?	If ongoing, disease/symptoms controlled?	Stop Date	Does the patient have any relevant previous or current disease other than sign of filariasis (including any the patient is currently receiving treatment for)?2	Medical History Diagnosis3	Start Date4	Ongoing?5	If ongoing, disease/symptoms controlled?6	Stop Date7	Does the patient have any relevant previous or current disease other than sign of filariasis (including any the patient is currently receiving treatment for)?8	Medical History Diagnosis9	Start Date10	Ongoing?11	If ongoing, disease/symptoms controlled?12	Stop Date13	Does the patient have any relevant previous or current disease other than sign of filariasis (including any the patient is currently receiving treatment for)?14	Medical History Diagnosis15	Start Date16	Ongoing?17	If ongoing, disease/symptoms controlled?18	Stop Date19	Complete?20	Date of Assessment	Systolic Blood Pressure	Diastolic Blood Pressure	Heart Rate	Temperature	Route of measurement	Complete?21	Were clinical signs/symptoms of filarial assessed?	Myalgia	Itching	Headache	Arthralgia	Oedema or history of oedema	Eye worms or history of eye worms	Other	if other, please specify:
1	V1 - Screening	2018-05-09	Male	1946-01-01	165.7	61	22.2	Complete	Yes	hypertension	2016-01-01	Yes	No																				Complete	2018-05-09	172	111	78	36.5	Axillary (preferred)	Complete	Yes	No	Yes	Yes	Yes	No	No	No
2	V1 - Screening	2018-05-09	Male	1946-10-15	164.5	72	26.6	Complete	No																								Complete	2018-05-09	135	77	64	36.3	Axillary (preferred)	Complete	Yes	Yes	Yes	No	Yes	Yes	Yes	No
3	V1 - Screening	2018-05-09	Male	1968-01-01	169.0	71	24.9	Complete	No																								Complete	2018-05-09	159	105	83	36.5	Axillary (preferred)	Complete	Yes	Yes	Yes	Yes	Yes	Yes	Yes	Yes	Fatigue
4	V1 - Screening	2018-05-09	Male	1991-02-16	167.0	59	21.2	Complete	No																								Complete	2018-05-09	111	54	77	36.0	Axillary (preferred)	Complete	Yes	No	No	Yes	No	No	No	No
5	V1 - Screening	2018-05-09	Male	1985-09-08	170.0	66	22.8	Complete	No						No						No						No						Complete	2018-05-09	135	69	68	36.4	Axillary (preferred)	Complete	Yes	No	Yes	Yes	No	Yes	Yes	No
6	V1 - Screening	2018-05-19	Male	1971-05-20	178.0	63	19.9	Complete	No																								Complete	2018-05-19	112	79	68	36.1	Axillary (preferred)	Complete	Yes	No	Yes	Yes	No	Yes	Yes	No
7	V1 - Screening	2018-05-19	Male	1952-01-01	175.0	65	21.2	Complete	Yes	Gastoesophegal reflux disease for which patients received IV raniditine multiple times																							Complete	2018-05-19	174	106	68	36.5	Axillary (preferred)	Complete	Yes	Yes	No	No	Yes	No	Yes	No
8	V1 - Screening	2018-05-09	Male	1954-03-08				Complete	Yes	Hypertension, Heart Burn	2016-06-01	Yes	No																				Complete	2018-05-09	167	91	100	36.4	Axillary (preferred)	Complete	Yes	Yes	No	Yes	Yes	Yes	Yes	No
9	V1 - Screening	2018-05-09	Female	1986-01-06	172.9	60	20.1	Complete	No																								Complete	2018-05-09	126	89	61	35.9	Axillary (preferred)	Complete	Yes	No	Yes	No	No	No	No	No
13	V1 - Screening	2018-05-09	Male	1945-01-01	170.0	82	28.4	Complete	No																								Complete	2018-05-09	144	90	94	36.1	Axillary (preferred)	Complete	Yes	Yes	Yes	Yes	Yes	Yes	Yes	No
14	V1 - Screening	2018-05-09	Male	1965-01-01	170.0	55	19.0	Complete	No						No						No						No						Complete	2018-05-09	140	74	77	36.4	Axillary (preferred)	Complete	Yes	Yes	Yes	Yes	Yes	No	Yes	No
15	V1 - Screening	2019-05-09	Male	1952-01-01	154.5	60	25.1	Complete	No																								Complete	2019-05-09	148	87	55	36.0	Axillary (preferred)	Complete	Yes	Yes	Yes	No	Yes	No	Yes	No
16	V1 - Screening	2018-05-09	Male	1944-01-01	171.1	54	18.4	Complete	No																								Complete	2018-05-09	114	68	62	36.2	Axillary (preferred)	Complete	Yes	Yes	Yes	No	No	No	Yes	No
17	V1 - Screening	2018-05-09	Male	1982-09-29	164.1	65	24.1	Complete	No																								Complete	2018-05-09	134	88	101	36.6	Axillary (preferred)	Complete	Yes	Yes	Yes	No	Yes	No	Yes	No
18	V1 - Screening	2018-05-09	Male	1938-01-01	157.1	50	20.3	Complete	No																								Complete	2018-05-09	147	87	64	35.9	Axillary (preferred)	Complete	Yes	Yes	Yes	Yes	Yes	No	Yes	Yes	dizziness
22	V1 - Screening	2018-05-09	Male	1963-02-10	174.8	80	26.2	Complete	No																								Complete	2018-05-09	126	80	93	36.2	Axillary (preferred)	Complete	Yes	Yes	Yes	Yes	Yes	No	Yes	No
24	V1 - Screening	2018-05-23	Female	1942-01-01				Complete	No																								Complete	2018-05-23	93	62	70	36.3	Axillary (preferred)	Complete	Yes	No	Yes	Yes	No	No	Yes	No
26	V1 - Screening	2018-05-23	Male	1946-01-01	169.0	70	24.5	Complete	Yes	hypertension	2018-02-01	Yes	No																				Complete	2018-05-23	157	103	72	36.2	Axillary (preferred)	Complete	Yes	No	Yes	Yes	No	Yes	Yes	No
30	V1 - Screening	2018-06-12	Male	1955-01-01	170.0	55	19.0	Complete	No																								Complete	2018-06-12	149	82	87	36.8	Axillary (preferred)	Complete	Yes	No	Yes	Yes	Yes	No	Yes	No
31	V1 - Screening	2019-06-12	Male	1963-01-01	165.0	70	25.7	Complete	Yes	foot oedema	2017-01-01	Yes	Yes																				Complete	2019-06-12	134	87	78	36.9	Axillary (preferred)	Complete	Yes	No	No	No	No	No	Yes	No
39	V1 - Screening	2018-07-11	Male	1958-01-01	172.0	76	25.7	Complete	Yes	joint pain (mandibular)	2018-07-04	Yes																					Complete	2018-07-11	135	84	58	36.1	Axillary (preferred)	Complete	Yes	Yes	Yes	Yes	Yes	Yes	Yes	No
40	V1 - Screening	2018-07-18	Male	1955-09-08	162.0	65	24.8	Complete	Yes	Diastais recti	2000-01-01	No			No						No						No						Complete	2018-07-18	146	76	73	36.6	Axillary (preferred)	Complete	Yes	No	Yes	Yes	Yes	Yes	Yes	No
42	V1 - Screening	2018-07-25	Male	1950-12-23	171.0	70	23.9	Complete	No																								Complete	2018-07-25	177	106	85	36.2	Axillary (preferred)	Complete	Yes	Yes	No	No	Yes	Yes	Yes	No
44	V1 - Screening	2018-08-09	Male	1953-01-01	177.0	63	20.1	Complete	Yes	Hypertension	2016-04-01	Yes	No																				Complete	2018-08-09	145	77	86	35.2	Axillary (preferred)	Complete	Yes	No	Yes	Yes	No	Yes	Yes	No
46	V1 - Screening	2018-10-26	Female	1955-08-07	158.0	55	22.0	Complete	No																								Complete	2018-10-26	150	90	88	36.7	Axillary (preferred)	Complete	Yes	Yes	Yes	No	Yes	Yes	Yes	No
48	V1 - Screening	2018-10-26	Female	1971-09-29	149.0	77	34.7	Complete	No																								Complete	2018-10-26	131	92	99	36.5	Axillary (preferred)	Complete	Yes	Yes	Yes	Yes	Yes	Yes	Yes
50	V1 - Screening	2018-11-02	Female	1937-01-01	146.0	35	16.4	Complete	No																								Complete	2018-11-02	186	93	61	35.9	Axillary (preferred)	Complete	Yes	No	Yes	Yes	No	Yes	Yes	No
51	V1 - Screening	2018-11-02	Female	1937-01-01	150.0	48	21.3	Complete	No																								Complete	2018-11-02	151	83	54	36.1	Axillary (preferred)	Complete	Yes	Yes	Yes	No	Yes	Yes	Yes	No
52	V1 - Screening	2018-11-02	Female	1958-01-01	145.0	48	22.8	Complete	No																								Complete	2018-11-02	134	70	61	35.2	Axillary (preferred)	Complete	Yes	Yes	Yes	Yes	Yes	Yes	Yes	No
53	V1 - Screening	2018-11-02	Female	1960-01-06	159.0	53	21.0	Complete	Yes	cataract	2008-01-01	Yes	No																				Complete	2018-11-02	164	101	91	36.2	Axillary (preferred)	Complete	Yes	Yes	Yes	Yes	Yes	Yes	Yes	No
54	V1 - Screening	2018-11-02	Female	1944-01-01	150.0	45	20.0	Complete	No						Yes	breathlessness on movement	2018-01-01	Yes	No		Yes	vertigo	2018-01-01	Yes	No		Yes	tension	2015-01-01	Yes	Yes		Complete	2018-11-02	143	82	86	36.3	Axillary (preferred)	Complete	Yes	Yes	No	No	Yes	Yes	Yes	No
55	V1 - Screening	2018-11-02	Female	1972-01-14	141.0	40	20.1	Complete	Yes	scabies- benzybenzoat	2018-10-20	Yes	Yes																				Complete	2018-11-02	182	110	101	37.1	Axillary (preferred)	Complete	Yes	No	Yes	Yes	No	No	Yes	No
58	V1 - Screening	2018-11-21	Female	1939-01-01	156.0	48	19.7	Complete	No						No						No						No						Complete	2018-11-21	151	94	76	36.0	Axillary (preferred)	Complete	Yes	Yes	Yes	No	Yes	No	Yes	No
59	V1 - Screening	2018-12-05	Female	1958-01-01	151.0	49	21.5	Complete	No																								Complete	2018-12-05	127	82	97	36.0	Axillary (preferred)	Complete	Yes	Yes	No	Yes	Yes	Yes	Yes	No
60	V1 - Screening	2019-03-15	Female	1951-01-01	153.0	51	21.8	Complete	No																								Complete	2019-03-15	103	76	73	36.5	Axillary (preferred)	Complete	Yes	No	No	Yes	Yes	No	Yes	No
61	V1 - Screening	2019-03-15	Female	1950-01-01	146.0	75	35.2	Complete	Yes	Hight blood pressure	2013-01-01	Yes	Yes																				Complete	2019-03-15	179	108	79	37.2	Axillary (preferred)	Complete	Yes	No	Yes	Yes	No	No	No	No
62	V1 - Screening	2019-03-15	Female	1937-01-01	150.0	50	22.2	Complete	No																								Complete	2019-03-15	180	93	85	36.3	Axillary (preferred)	Complete	Yes	Yes	Yes	Yes	Yes	No	Yes	No
63	V1 - Screening	2019-03-15	Female	1948-01-01	14.06	66	31.0	Complete	No																								Complete	2019-03-15	125	74	64	36.7	Axillary (preferred)	Complete	Yes	No	Yes	Yes	Yes	No	Yes	No
64	V1 - Screening	2019-03-15	Male	1959-02-25	163.0	63	23.7	Complete	Yes	Hight Blood Pressure	2013-01-01	No																					Complete	2019-03-15	226	123	71	36.9	Axillary (preferred)	Complete	Yes	Yes	No	Yes	No	No	Yes	No
65	V1 - Screening	2019-03-15	Female	1971-12-16	168.0	85	30.1	Complete	Yes	Stomach Pain	2014-01-01	Yes	Yes																				Complete	2019-03-15	131	83	64	36.5	Axillary (preferred)	Complete	Yes	Yes	Yes	Yes	Yes	No	Yes	No
66	V1 - Screening	2019-03-15	Male	1961-06-28	168.0	66	23.4	Complete	Yes	High blood Pressure	2013-01-01	Yes	Yes																				Complete	2019-03-15	170	101	82	36.4	Axillary (preferred)	Complete	Yes	Yes	Yes	Yes	Yes	Yes	Yes	No
67	V1 - Screening	2019-03-15	Male	1950-01-01	150.0	56	24.9	Complete	No																								Complete	2019-03-15	113	71	58	36.4	Axillary (preferred)	Complete	Yes	No	Yes	No	No	No	No	No
68	V1 - Screening	2019-03-15	Female	1978-06-14	150.0	70	31.1	Complete	Yes	stomach pain	2015-01-01	Yes	Yes																				Complete	2019-03-15	126	80	103	37.3	Axillary (preferred)	Complete	Yes	No	Yes	Yes	No	No	Yes	No
69	V1 - Screening	2019-05-11	Female	1932-01-01	151.0	41.0	18	Complete	No																								Complete	2019-05-11	163	86	76	36.2	Axillary (preferred)	Complete	Yes	Yes	Yes	No	No	No	Yes	No
72	V1 - Screening	2019-05-25	Female	1977-04-14	15.09	72	28.5	Complete	No																								Complete	2019-05-25	122	86	78	36.8	Axillary (preferred)	Complete	Yes	Yes	No	No	Yes	Yes	Yes	No
77	V1 - Screening	2019-06-27	Female	1950-01-01		45		Complete	Yes	stomac pain	2018-01-01																						Complete	2019-06-27	113	78	61	37.5	Axillary (preferred)	Complete	Yes	Yes	Yes	Yes	No	No	No	No
79	V1 - Screening	2019-07-11	Male	1959-09-30	161.0	59	22.8	Complete	Yes	High Blood Pressure	2016-01-01	Yes	Yes																				Complete	2019-07-11	171	111	77	35.6	Axillary (preferred)	Complete	Yes	No	Yes	Yes	No	Yes	Yes	No
80	V1 - Screening	2019-07-27	Female	1972-12-30		53		Complete	No																								Complete	2019-07-24	130	60		37.5	Axillary (preferred)	Complete	Yes	No	Yes	No	No	No	No	No
81	V1 - Screening	2019-09-10	Female	1940-01-01	141.0	58	29.2	Complete	Yes	hight blood pressure					Yes	vision problem					Yes	malaria	2019-09-10	Yes	Yes								Incomplete	2019-09-10	157	89	70	37.5	Axillary (preferred)	Complete	Yes	Yes	Yes	Yes	No	No	Yes
82	V1 - Screening	2019-10-02	Female	1957-01-01	151.0	46	20.2	Complete	No																								Complete	2019-10-02	138	95	72	35.2	Axillary (preferred)	Complete	Yes	No	Yes	Yes	No	Yes	Yes	No
83	V1 - Screening	2019-10-24	Male	1968-07-21	168.0	61	21.6	Complete	No																								Complete	2019-10-24	114	77	61	36.8	Axillary (preferred)	Complete	Yes	No	No	No	No	Yes	Yes	No
23	V1 - Screening	2018-05-19	Male	1961-07-03	165.0	70	25.7	Complete	Yes	Rheumatisme, Hypertension	2008-01-01	No																					Complete	2018-05-19	153	105	78	36.5	Axillary (preferred)	Complete	Yes	Yes	Yes	Yes	Yes	No	Yes	No
25	V1 - Screening	2018-05-23	Male	1930-01-01	159.0	55	21.8	Complete	No																								Complete	2018-05-23	104	68	69	36.2	Axillary (preferred)	Complete	Yes	Yes	Yes	Yes	Yes	Yes	Yes	No
27	V1 - Screening	2018-05-24	Male	1975-01-01	162.0	69	26.3	Complete	No																								Complete	2018-05-24	119	70	71	36.5	Axillary (preferred)	Complete	Yes	Yes	Yes	Yes	No	Yes	Yes	No
28	V1 - Screening	2018-06-08	Male	1977-02-02	179.9	72	22.2	Complete	No																								Complete	2018-06-08	118	81	83	36.7	Axillary (preferred)	Complete	Yes	Yes	Yes	No	Yes	Yes	Yes	No
29	V1 - Screening	2018-05-12	Male	1990-04-17	178.0	68	21.5	Complete	No																								Complete	2018-05-12	120	81	71	36.7	Axillary (preferred)	Complete	Yes	No	Yes	No	No	Yes	No	No
32	V1 - Screening	2018-06-18	Male	1949-01-01	156.0	49	20.1	Complete	Yes	Opération of inguinal hernia (both side)	2017-03-21	No																					Complete	2018-06-18	104	69	67	36.5	Axillary (preferred)	Complete	Yes	Yes	No	No	No	No	Yes	No
33	V1 - Screening	2018-06-23	Male	1990-02-07	166.8	69	24.8	Complete	No																								Complete	2019-06-23	106	68	66	36.1	Axillary (preferred)	Complete	Yes	No	Yes	No	No	Yes	Yes	No
34	V1 - Screening	2018-06-23	Male	1972-12-12	174.7	59	19.3	Complete	Yes	Hypertension, Aldomed (discontinous)	2014-01-01	Yes	Yes																				Complete	2018-06-23	137	96	74	36.3	Axillary (preferred)	Complete	Yes	Yes	Yes	No	No	Yes	Yes	No
35	V1 - Screening	2018-06-28	Male	1947-03-27	162.3	59	22.4	Complete	Yes	Cataract right eye	2018-01-01	Yes	No																				Complete	2018-06-28	132	80	70	36.7	Axillary (preferred)	Complete	Yes	Yes	Yes	Yes	Yes	Yes	Yes	No
36	V1 - Screening	2018-06-28	Male	1986-02-12	177.4	70	22.2	Complete	Yes	cut of the fisrt and second finger (right hand)	2018-06-21	Yes	Yes																				Complete	2018-06-28	123	77	64	36.2	Axillary (preferred)	Complete	Yes	No	Yes	No	No	Yes	Yes	No
37	V1 - Screening	2018-06-28	Male	1996-06-06	172.6	73	24.5	Complete	No																								Complete	2018-06-28	112	60	58	36.1	Axillary (preferred)	Complete	Yes	No	Yes	No	No	Yes	Yes	No
38	V1 - Screening	2018-06-28	Male	1969-04-04	163.2	66	24.8	Complete	Yes	Tumefactic cervicale gauche 5cm large	2013-01-01	Yes																					Complete	2018-06-28	133	80	69	36.4	Axillary (preferred)	Complete	Yes	No	Yes	Yes	No	Yes	Yes	No
41	V1 - Screening	2018-07-25	Male	1963-11-22	164.0	61	22.7	Complete	No																								Complete	2018-07-25	131	89	74	36.8	Axillary (preferred)	Complete	Yes	No	No	No	No	No	Yes	No
43	V1 - Screening	2018-08-01	Male	1996-04-21	158.0	54	21.6	Complete	No																								Complete	2018-08-01	126	70	75	35.6	Axillary (preferred)	Complete	Yes	Yes	No	Yes	Yes	Yes	Yes	No
45	V1 - Screening	2018-10-26	Female		156.0	46	18.9	Complete	No																								Complete	2018-10-26	114	82	73	36.1	Axillary (preferred)	Complete	Yes	Yes	Yes	Yes	Yes	Yes	Yes	No
47	V1 - Screening	2018-10-26	Female	1940-01-01	153.0	43	18.4	Complete	Yes	Vertigo	2015-01-01	Yes																					Complete	2018-10-26	168	92	81	36.3	Axillary (preferred)	Complete	Yes	No	Yes	Yes	No	Yes	Yes	No
49	V1 - Screening	2018-10-27	Female	1942-01-01	146.0	45	21.1	Complete	Yes	Kyste : no pain		Yes																					Complete	2018-11-02	113	74	57	36.2	Axillary (preferred)	Complete	Yes	Yes	Yes	No	Yes	No	Yes	No
56	V1 - Screening	2018-11-02	Female	1978-06-14	150.0	70	31.1	Complete	No																								Complete	2018-11-02	131	86	125	37.5	Axillary (preferred)	Complete	Yes	Yes	No	Yes	Yes	Yes	Yes	No
57	V1 - Screening	2018-11-02	Female	2000-08-21	149.0	40	18.0	Complete	No																								Complete	2018-11-02	92	65	84	36.1	Axillary (preferred)	Complete	Yes	Yes	Yes	Yes	Yes	Yes	Yes	No
70	V1 - Screening	2019-05-11	Female	1958-08-10	170.0	60	20.8	Complete	Yes	High Blood Pressure	2017-01-01	Yes																					Complete	2019-05-11	197	118	116	35.6	Axillary (preferred)	Complete	Yes	No	No	Yes	Yes	Yes	Yes	No
71	V1 - Screening	2019-06-11	Female	1937-01-01	142.0	59	29.3	Complete	Yes	Stomach Pain	2010-01-01	Yes	Yes																				Complete	2019-05-11	159	93	73	35.8	Axillary (preferred)	Complete	Yes	Yes	No	No	Yes	No	Yes	No
73	V1 - Screening	2019-06-27	Female	1952-01-01		47		Complete	No																								Complete	2019-06-27	101	67	67	36.5	Axillary (preferred)	Complete	Yes	No	Yes	Yes	No	Yes	Yes	No
74	V1 - Screening	2019-06-27	Female	1952-01-01		45		Unverified	Yes	stomach ache	2009-01-01	Yes																					Unverified	2019-06-27	130	92	102	36.8	Axillary (preferred)	Complete	Yes	Yes	No	Yes	Yes	Yes	Yes	No
75	V1 - Screening	2019-06-27	Female	1979-12-14	79.0			Unverified	No																								Complete	2019-06-27	105	66	79	36.8	Axillary (preferred)	Complete	Yes	No	No	Yes	Yes	Yes	Yes	No
76	V1 - Screening	2019-06-27	Male	1962-06-11		89		Complete	Yes	hight blood pressure	2004-03-01	Yes	Yes																				Complete	2019-06-27	145	103	95	37.2	Axillary (preferred)	Complete	Yes	No	No	Yes	No	Yes	Yes	No
78	V1 - Screening	2019-06-27	Male	1976-08-21		78		Complete	No																								Complete	2019-06-27	117	74	66	37.5	Axillary (preferred)	Complete	Yes	No	Yes	No	No	No	No	No
84	V1 - Screening	2019-10-24	Male	1996-09-22	164.0	59	21.9	Complete	No																								Complete	2019-10-24	130	60	77	36.9	Axillary (preferred)	Complete	Yes	No	No	No	No	No	Yes	No
[truncated: 1,712 more columns]

## Sheet: Legend
Study ID: Participant Number
Event Name: Visit Name
BMI: Body Mss Index
CRP: C Proteine Reactive
SCR: Screening
HCV: Hepatitis C Virus
HBV: Hepatitis B Virus
D0: Day 0
D1: Day 1
D3: Day 3
D7: Day 7
D10: Day 10
D14: Day 14
D17: Day 17
D21: Day 21
D28: Day 28
D30: Day 30
D37: Day 37
D35: Day 35
D42: Day 42
D49: Day 49
D56: Day 56
D70: Day 70
D98: Day 98
D112: Day 112
D126: Day 126
D140: Day 140
D154: Day 154
D168: Day168
Parasitemia: Loa loa Parasitemia (SCR, D0, D1.......D168)
Predose: Parasitemia before dosing (Parasitemia at Day 0 and Parasitemia at Screening when Parasitemia was not available at Day 0
Randomozation group: Treatment arm (1,2,3,4 for control, albendazole 3weeks, albendazole3weeks+2weeks and albendazole3weeks+IVM respectively)
TtarmmITT4: Treatment received by subject
This condition what added on analysis "Didthepatientcompletethestu =="Yes" " meaning only the subject who completed the study are included in the analysis.
